# Supplementary material for: Comprehensive Genomic Analysis of Trihelix Family in Tea Plant (Camellia sinensis) and Their Putative Roles in Osmotic Stress
Source: Plants (Basel). 2023 Dec 25;13(1):70. doi: 10.3390/plants13010070 (PMC10780335; doi:10.3390/plants13010070)
Supplement: Supplementary file 1 [file plants-13-00070-s001.zip › Supplementary Table S1.xlsx]

## Sheet: Sheet1
Supplementary Table S1 Genomic-wide identified TH genes in Camellia sinensis
Group	Name	Gene ID	Chr	Genomic location	CDS	AA	MW	pI	Subcellular localization
	CsTH17	TEA013262.1	chr5	34407095-34407979	885	294	33.3	9.12	Nucleus
	CsTH18	TEA013271.1	chr5	34469136-34478874	1107	368	41.88	8.77	Nucleus
	CsTH26	TEA026714.1	chr9	144384948-144400618	1104	367	41.04	9.72	Chloroplast
	CsTH39	TEA003835.1	chr15	133690026-133691210	1185	394	43.52	9.69	Nucleus
	CsTH7	TEA012456.1	chr2	93501530-93502531	1002	333	37.36	8.51	Nucleus
	CsTH20	TEA021900.1	chr6	47220822-47221745	924	307	34.41	9.53	Chloroplast
	CsTH25	TEA030898.1	chr9	45275820-45287982	1944	647	72.54	9.16	Chloroplast
SIP1	CsTH35	TEA019861.1	chr13	49443838-49445193	1356	451	49.91	9.16	Nucleus
	CsTH37	TEA004337.1	chr14	153265788-153266945	1158	385	42.82	9.03	Nucleus
	CsTH10	TEA033458.1	chr2	163702823-163703908	1086	361	41.93	4.5	Nucleus
	CsTH36	TEA007852.1	chr13	107856514-107857596	1083	360	41.69	4.54	Nucleus
	CsTH23	TEA019251.1	chr8	118882151-118882909	759	252	29.23	6.1	Nucleus
	CsTH4	TEA010983.1	chr1	205987981-205994465	1401	466	50.99	7.59	Chloroplast
	CsTH40	TEA008976.1	chr15	137033515-137034531	1017	338	37.83	9.11	Nucleus
	CsTH8	TEA011358.1	chr2	137893248-137896663	1083	360	39.44	9.71	Nucleus
	CsTH21	TEA014500.1	chr6	115969821-115976993	1092	363	40.01	9.74	Nucleus
	CsTH24	TEA031637.1	chr8	183886561-183887139	579	192	21.66	5.39	Nucleus
	CsTH29	TEA004046.1	chr11	97301237-97305389	1008	335	38.37	5.18	Nucleus
	CsTH6	TEA002255.1	chr2	59781031-59783430	864	287	32.72	5.04	Nucleus
	CsTH30	TEA000731.1	chr11	131817553-131820287	960	319	36.66	5.74	Nucleus
	CsTH34	TEA012697.1	chr13	3321945-3324676	960	319	36.8	5.83	Nucleus
SH4	CsTH19	TEA021268.1	chr5	84810445-84813758	1110	369	42.48	6.79	Nucleus
	CsTH33	TEA002744.1	chr12	182944044-182949109	822	273	29.92	5.01	Nucleus
	CsTH38	TEA025339.1	chr15	90449214-90451521	1008	335	37.34	5.35	Cytoplasm
	CsTH16	TEA007634.1	chr5	10445787-10447779	1038	345	37.78	8.57	Nucleus
	CsTH14	TEA033206.1	chr3	190049289-190068443	903	300	36.2	10.54	Nucleus
	CsTH2	TEA030012.1	chr1	62407337-62408626	1290	429	49.68	5.9	Nucleus
GTγ	CsTH28	TEA029678.1	chr10	98637623-98638981	1359	452	52.5	6.15	Nucleus
	CsTH11	TEA029986.1	chr2	211942817-211968350	1998	665	75.58	6.41	Mitochondrion
	CsTH15	TEA020808.1	chr3	259487514-259498698	2205	734	82.12	6.07	Cytoplasm
GT1	CsTH22	TEA028829.1	chr8	91543795-91552102	1179	392	45.36	6.62	Chloroplast
	CsTH5	TEA013442.1	chr1	229645927-229647351	714	237	28.68	8.8	Golgi apparatus
	CsTH31	TEA017070.1	chr12	31882470-31884450	822	273	32.38	7.71	Nucleus
	CsTH3	TEA004951.1	chr1	203925938-203930168	1587	528	60.73	6.21	Nucleus
	CsTH32	TEA016029.1	chr12	80534255-80541153	1575	524	59.37	6.4	Nucleus
	CsTH12	TEA016981.1	chr3	17861203-17865835	1587	528	61.28	5.5	Nucleus
GT2	CsTH9	TEA007515.1	chr2	151532080-151535043	1644	547	63.01	6.63	Nucleus
	CsTH13	TEA019479.1	chr3	151766720-151769118	1578	525	59.84	6.03	Nucleus
	CsTH1	TEA030027.1	chr1	62383402-62386854	1905	634	70.46	5.58	Nucleus
	CsTH27	TEA030444.1	chr10	98539929-98566525	1842	613	68.53	6.15	Cell wall
