# Supplementary material for: Comprehensive Genomic Analysis of Trihelix Family in Tea Plant (Camellia sinensis) and Their Putative Roles in Osmotic Stress
Source: Plants (Basel). 2023 Dec 25;13(1):70. doi: 10.3390/plants13010070 (PMC10780335; doi:10.3390/plants13010070)
Supplement: Supplementary file 1 [file plants-13-00070-s001.zip › Supplementary Table S2.xlsx]

## Sheet: Sheet1
	Table S2. Ka/Ks value for duplicate trihelix genes in rice
	Paralogous genes		Ka	Ks	Ka/Ks	Selective pressure
	CsTH1	CsTH27	0.16	0.83	0.19	Purity selection
	CsTH2	CsTH28	0.11	0.41	0.27	Purity selection
	CsTH3	CsTH32	0.13	0.64	0.21	Purity selection
	CsTH5	CsTH31	0.18	0.56	0.33	Purity selection
	CsTH30	CsTH6	0.24	0.41	0.59	Purity selection
	CsTH33	CsTH38	0.27	NaN	NaN	Purity selection
	CsTH35	CsTH37	0.15	0.44	0.35	Purity selection
	CsTH36	CsTH10	0.1	0.41	0.24	Purity selection
	CsTH35	CsTH20	0.35	1.75	0.2	Purity selection
	CsTH36	CsTH23	0.22	NaN	NaN	Purity selection
	CsTH37	CsTH7	0.41	1.79	0.23	Purity selection
	CsTH37	CsTH20	0.42	1.53	0.28	Purity selection
	CsTH10	CsTH23	0.19	NaN	NaN	Purity selection
	CsTH11	CsTH22	0.47	1.53	0.31	Purity selection
	CsTH17	CsTH26	0.27	1.15	0.24	Purity selection
