# Supplementary material for: Comprehensive Genomic Analysis of Trihelix Family in Tea Plant (Camellia sinensis) and Their Putative Roles in Osmotic Stress
Source: Plants (Basel). 2023 Dec 25;13(1):70. doi: 10.3390/plants13010070 (PMC10780335; doi:10.3390/plants13010070)
Supplement: Supplementary file 1 [file plants-13-00070-s001.zip › Supplementary Table S3.xlsx]

## Sheet: Sheet1
	Supplementary Table S3 Primers used in this study
	Primer names	Primer sequence	purpose
	CsTH7-q-F	GTTGATGCGAGTCCTATTG	qRT-PCR
	CsTH7-q-R	TACCATAACCTCTCCGATTC	qRT-PCR
	CsTH9-q-F	AAGAGAAGAAGCGTGGAA	qRT-PCR
	CsTH9-q-R	TTGGTTGAGATGGAGGATT	qRT-PCR
	CsTH27-q-F	GTTGGCGTTGTTGAAGAT	qRT-PCR
	CsTH27-q-R	TTGGCGTTCCGATGATAA	qRT-PCR
	CsTH28-q-F	GCCTGAACTCTTGGACAT	qRT-PCR
	CsTH28-q-R	AATCGGTTGGAATTATGGTAAG	qRT-PCR
	CsTH35-q-F	TGGTGGTGTTCTTCGTAT	qRT-PCR
	CsTH35-q-R	CCTCAATCTTATTTGCCCTAA	qRT-PCR
	CsTH36-q-F	CGCTTGACCTATGACTCT	qRT-PCR
	CsTH36-q-R	CCTCATCAGCATCATTACG	qRT-PCR
	CsTH38-q-F	CCAATGCCAATGCCTATT	qRT-PCR
	CsTH38-q-R	CATCCATCTAATGCGAGTC	qRT-PCR
	CsTH39-q-F	TCATCTTCTTACACCTGGAG	qRT-PCR
	CsTH39-q-R	TCTGATTCTGCTGCTTCT	qRT-PCR
	CsTH40-q-F	CAAGTTTCAGCCCGTAAT	qRT-PCR
	CsTH40-q-R	CTACCACATCTCCAACCT	qRT-PCR
	CsTH28-BK-F	ATCTCAGAGGAGGACCTGCATATGATGGAAGGCAATTTATCATCAGG	Y2H
	CsTH28-BK-R	GCCGCTGCAGGTCGACGGATCCTTAGTTAAACCCAGCAGCCA	Y2H
	CsTH36-BK-F	ATCTCAGAGGAGGACCTGCATATGATGGATGACATTGAAGACGA	Y2H
	CsTH36-BK-R	GCCGCTGCAGGTCGACGGATCCTTACTCACTAAGATTCTCTGCAG	Y2H
	CsTH39-BK-F	ATCTCAGAGGAGGACCTGCATATGATGGAAGACGACGAAGAAATCC	Y2H
	CsTH39-BK-R	GCCGCTGCAGGTCGACGGATCCCTAACTACTACTATCACTA	Y2H
	CsTH28-EGFP-F	AGCTCGGTACCCGGGGATCCATGGAAGGCAATTTATCATCAGG	GFP
	CsTH28-EGFP-R	CCATGTCGACTCTAGAGGATCCGTTAAACCCAGCAGCCA	GFP
	CsTH36-EGFP-F	AGCTCGGTACCCGGGGATCCATGGATGACATTGAAGACGA	GFP
	CsTH36-EGFP-R	CCATGTCGACTCTAGAGGATCCCTCACTAAGATTCTCTGCAG	GFP
	CsTH39-EGFP-F	AGCTCGGTACCCGGGGATCCATGGAAGACGACGAAGAAATCC	GFP
	CsTH39-EGFP-R	CCATGTCGACTCTAGAGGATCCACTACTACTATCACTA	GFP
	CsTH28-pYES2-F	CGACGATGACGATAAGGTACCATGGAAGGCAATTTATCATCAGG	pYES2-CsTH28 construct
	CsTH28-pYES2-R	GAATTCCACCACACTGGATCCTTAGTTAAACCCAGCAGCCA	pYES2-CsTH28 construct
	CsTH36-pYES2-F	CGACGATGACGATAAGGTACCATGGATGACATTGAAGACGA	pYES2-CsTH36 construct
	CsTH36-pYES2-R	GAATTCCACCACACTGGATCCTTACTCACTAAGATTCTCTGCAG	pYES2-CsTH36 construct
	CsTH39-pYES2-F	CGACGATGACGATAAGGTACCATGGAAGACGACGAAGAAATCC	pYES2-CsTH39 construct
	CsTH39-pYES2-R	GAATTCCACCACACTGGATCCCTAACTACTACTATCACTA	pYES2-CsTH39 construct
